# Supplementary material for: Perioperative Predictors of Early Spinal Cord Stimulator Removal: A Retrospective Cohort Study
Source: Neurol Int. 2025 Jun 27;17(7):100. doi: 10.3390/neurolint17070100 (PMC12299350; doi:10.3390/neurolint17070100)
Supplement: Supplementary file 1 [file neurolint-17-00100-s001.zip]

Archive with 1 entries (1 files):
- neurolint-3681704-supplementary.pdf
